# Supplementary material for: Time-restricted feeding restores metabolic flexibility in adult mice with excess adiposity
Source: Front Nutr. 2024 Feb 15;11:1340735. doi: 10.3389/fnut.2024.1340735 (PMC10902009; doi:10.3389/fnut.2024.1340735)
Supplement: Supplementary file 1 [file Table_1.xlsx]

## Sheet: circadian genes
Supplementary table 1. Hepatic transcription of circadian genes (A) and genes encoding lipid metabolism (B) in mice fed the control diet (Ctl), high-fat diet (HFD), or time-restricted feeding (TRF) of the HFD.
wells	diet	id	Clock	Bmal1	Per1	Per2	Cry1	Reverb
A4	LF	25	1.48643	1.40797	1.09537	2.05629	1.26722	.
B4	LF	26	1.11125	2.13004	0.229005	0.460501	1.51051	0.935525
C4	LF	27	1.65411	.	0.648174	0.538684	2.083	2.60665
E5	LF	28	0.513868	0.887148	0.287604	0.578611	0.704228	0.0313445
F5	LF	29	1.70113	1.80815	1.68927	1.02808	2.09626	0.00619647
G5	LF	30	0.738522	0.473813	.	.	0.737843	0.540834
A7	LF	31	0.902065	0.930789	1.10689	0.291694	0.479372	1.56794
B7	LF	32	0.814102	0.733515	0.744685	0.504624	0.596076	1.2152
C7	LF	33	0.902695	0.561154	0.490383	0.228067	0.56437	1.15893
E8	LF	34	0.416519	0.59337	0.529907	0.492902	0.440028	0.778586
F8	LF	35	1.12196	0.670371	1.39363	2.46144	0.727771	1.28851
G8	LF	36	0.637352	0.80368	2.7851	2.3591	0.793326	0.870294
D4	HF	37	1.01956	1.00067	2.43985	1.22599	0.701158	2.13875
E4	HF	38	0.888658	0.447233	1.41131	2.36809	0.694748	0.93457
F4	HF	39	1.66716	1.73419	2.86418	1.36173	1.05345	2.98811
H5	HF	40	1.22923	0.556697	.	2.90042	0.870411	0.866608
A6	HF	41	0.735675	0.515561	2.58787	1.79201	0.491593	1.73993
B6	HF	42	.	.	7.28355	3.71793	.	4.39394
D7	HF	43	0.614268	0.340136	0.929882	0.528167	0.229739	1.1375
E7	HF	44	1.28351	0.394488	5.15434	3.0066	0.752178	4.64295
F7	HF	45	0.566188	0.254917	1.34413	1.30881	0.356958	1.97425
H8	HF	46	0.601096	0.464394	2.47532	3.29084	0.786854	1.29648
A9	HF	47	1.19377	0.840873	3.49482	4.67472	0.961259	2.91577
B9	HF	48	0.462544	0.303205	3.25065	2.63423	0.71265	1.09025
G4	TRF	49	1.54107	3.43069	0.361557	0.63928	.	2.42268
H4	TRF	50	0.993053	3.52399	0.590695	0.233745	1.26603	0.834592
A5	TRF	51	0.553688	0.480341	0.319167	0.132274	0.248688	0.779066
C6	TRF	52	1.50743	0.931863	2.49426	2.02464	1.28348	2.36973
D6	TRF	53	1.99476	1.55194	0.862747	0.592522	0.986487	1.04406
E6	TRF	54	.	1.27133	2.3496	0.976701	1.08725	2.31473
G7	TRF	55	1.66804	2.0257	1.37215	0.702271	1.10281	4.1374
H7	TRF	56	0.667931	1.12416	0.561516	0.173747	0.337516	1.51875
A8	TRF	57	2.64312	2.81854	0.436106	0.465206	1.12664	2.21494
C9	TRF	58	0.532564	0.583165	1.16383	0.591165	0.384499	1.54428
D9	TRF	59	1.15898	0.707586	.	.	0.967054	2.5863
E9	TRF	60	0.949895	0.42268	2.36853	1.55547	0.699201	4.60527

## Sheet: fatty acid genes
Supplementary table 1. Hepatic transcription of circadian genes (A) and genes encoding lipid metabolism (B) in mice fed the control diet (Ctl), high-fat diet (HFD), or time-restricted feeding (TRF) of the HFD.
wells	diet	id	acaca	fads1	fads2	fasn	scd1	srebf1
A4	LF	25	.	.	1.65207	0.668532	1.23327	.
B4	LF	26	0.649862	0.962608	0.717386	0.605369	0.740591	0.850986
C4	LF	27	1.29037	1.36352	1.27662	1.3773	1.20079	1.05139
D4	LF	28	2.17188	1.36482	1.83862	1.78843	1.57751	0.981239
E4	LF	29	0.706832	0.857421	0.72872	1.28311	0.470108	1.08677
F4	LF	30	0.814781	0.736464	0.709871	0.699651	0.702943	0.846762
G4	LF	31	1.27707	0.6594	0.821585	1.78553	1.01413	1.09957
H4	LF	32	1.46466	1.16327	1.25801	1.23813	1.57212	1.50021
A5	LF	33	0.767642	1.00125	0.76635	0.373444	0.818773	1.10557
B5	LF	34	0.229624	0.987017	0.335882	0.805966	0.866713	0.892037
C5	LF	35	0.782384	0.772157	0.777956	0.747236	0.772056	0.710728
D5	LF	36	0.844903	1.13208	1.11693	0.627294	1.031	0.874745
E5	HF	37	1.15363	1.2441	1.24175	1.34973	0.755792	1.07936
F5	HF	38	1.19015	2.28666	2.2198	1.38935	1.10546	1.53737
G5	HF	39	0.348437	0.577295	1.1631	0.0418818	.	0.80676
H5	HF	40	0.762828	1.07148	1.44298	0.832897	0.861883	0.980949
A6	HF	41	1.18387	1.44748	1.03292	0.868057	0.994016	1.35815
B6	HF	42	1.1948	1.22858	1.15041	0.821631	0.470725	1.77448
C6	HF	43	0.88633	2.27568	2.88116	0.730874	0.781202	2.45488
D6	HF	44	.	.	.	.	.	.
E6	HF	45	0.511104	1.53888	1.6179	0.606509	0.6792	0.82893
F6	HF	46	0.884424	2.03546	2.41779	0.908325	0.857801	1.40442
G6	HF	47	0.830297	1.29223	1.60285	0.855171	0.675754	1.3758
H6	HF	48	0.398896	0.987558	0.883531	0.270193	0.309219	0.716336
A7	TRF	49	0.494106	0.871031	0.632794	0.23059	0.213497	0.877628
B7	TRF	50	0.565001	1.07304	0.977223	0.475868	0.49659	0.911425
C7	TRF	51	0.298071	0.683337	0.456235	0.170317	0.190345	0.545023
D7	TRF	52	0.59305	0.927565	1.27304	0.260671	0.476732	0.722271
E7	TRF	53	0.38945	0.91066	1.09502	0.260656	0.278089	0.650762
F7	TRF	54	0.443782	1.07484	0.898422	0.257283	0.431767	0.909118
G7	TRF	55	0.501309	1.11153	1.14131	0.30661	0.457018	0.897279
H7	TRF	56	0.445102	0.972566	0.920855	0.269051	0.409906	0.748199
A8	TRF	57	0.49248	1.33344	1.04743	0.414922	0.284708	0.937151
B8	TRF	58	0.409691	1.32249	0.511158	0.416377	0.564322	0.852196
C8	TRF	59	0.544065	0.982878	0.826888	0.299729	0.336498	0.84068
D8	TRF	60	0.243762	0.673681	0.536402	0.130257	0.14356	0.732953
