# Supplementary material for: Time-restricted feeding restores metabolic flexibility in adult mice with excess adiposity
Source: Front Nutr. 2024 Feb 15;11:1340735. doi: 10.3389/fnut.2024.1340735 (PMC10902009; doi:10.3389/fnut.2024.1340735)
Supplement: Supplementary file 2 [file Table_2.xlsx]

## Sheet: Sheet1
Supplementary table 2. Identified compounds in liver from mice fed the control, high-fat diet (HFD), or time-restricted feeding (TRF) of the HFD.
			id	25_025	26_026	27_027	28_028	29_029	30_030	31_031	32_032	33_033	34_034	35_035	36_036	37_037	38_038	39_039	40_040	41_041	42_042	43_043	44_044	45_045	46_046	47_047	48_048	49_049	50_050	51_051	52_052	53_053	54_054	55_055	56_056	57_057	58_058	59_059	60_060
			treatment	Ctrl	Ctrl	Ctrl	Ctrl	Ctrl	Ctrl	Ctrl	Ctrl	Ctrl	Ctrl	Ctrl	Ctrl	HFD	HFD	HFD	HFD	HFD	HFD	HFD	HFD	HFD	HFD	HFD	HFD	TRF	TRF	TRF	TRF	TRF	TRF	TRF	TRF	TRF	TRF	TRF	TRF
BinBase name	PubChem	KEGG
xylose	135191	C00181		3792	3710	6061	1231	1939	1493	1352	2849	2268	3018	2284	3570	1457	1515	1465	1591	2443	5278	2609	3067	5855	1328	998	2346	2366	2893	1582	2654	3642	907	1121	809	1196	1548	874	1343
xylonolactone	439692	C02266		1452	1970	1178	1389	1711	1936	1588	1920	1875	2212	1506	1553	1284	1662	1509	1735	1379	780	1107	1224	1419	1480	1966	2654	1699	1775	1673	1643	1372	1870	2918	1960	1606	1720	1190	2924
xylitol	6912	C00379		22474	18995	19729	9879	15842	15322	12023	17101	20072	16181	16916	18888	8492	12307	12301	8660	12255	15666	20389	17599	23069	10830	795	15422	9711	14870	9900	8039	18082	9055	9996	7226	13682	11736	11340	11612
xanthosine	64959	C01762		2401	2302	2118	912	712	1603	557	1778	2135	420	1301	464	612	910	1389	1378	795	2398	1869	1619	1860	1418	1251	2356	782	1841	1431	669	930	785	1008	1779	1168	363	1781	3110
xanthine	1188	C00385		28447	28647	24060	17435	20308	20448	17152	25638	24032	32188	29936	30963	14599	17380	29068	14999	23989	18762	29956	34900	28507	17485	10550	19387	17020	28786	11113	7818	25424	5552	11936	8267	12630	10654	10134	16852
valine	6287	C00183		87162	127694	89518	34563	89402	42922	87936	90282	117146	74370	111703	106322	64964	97592	67866	87239	56248	69128	81605	80508	82793	90790	61549	62381	24513	82875	58954	97960	58244	78469	37177	13006	123181	72792	84420	71432
uridine	6029	C00299		18320	17809	13347	9332	11633	9366	10080	8595	12900	14515	14749	15653	8506	11981	18986	9250	11748	8111	10330	23672	14293	7418	6197	7774	7798	14022	9648	10277	15448	3877	7702	7124	7200	6316	5126	9810
uric acid	1175	C00366		694	243	674	2267	1905	2471	1574	2682	1736	1766	56	1247	4052	3623	2437	559	1143	848	930	933	456	3171	7086	1302	972	1741	241	591	852	2846	3569	14499	2081	4208	2580	6035
urea	1176	C00086		776101	777561	813768	689698	1020461	692268	660892	963546	712509	853409	767787	848885	767592	859701	496835	1014072	547067	511057	723432	751980	781840	908962	1045861	1164263	471685	660846	647748	280905	566384	660449	1066310	1029146	691657	675213	827820	897409
uracil	1174	C00106		7416	5470	7949	2479	4035	4096	3990	3504	4926	3947	5497	5393	5229	5546	17314	8915	4775	6750	7033	8029	11263	2342	3420	526	4856	6696	3330	4511	9737	2881	3122	2601	2462	2773	2989	3768
undecanoic acid	8180	C17715		1662	1005	1370	1948	1717	2238	1150	1258	1975	2418	1080	1055	1479	3825	2296	1539	2340	2433	1156	1579	1171	1386	1082	4177	30739	34718	2009	3452	2447	3148	1507	3775	1905	1550	3362	998
UDP-N-acetylglucosamine	445675	C00043		8888	9678	7959	4195	10740	10870	9578	12375	9875	11421	8337	11560	14121	12302	7672	11077	10407	3909	10544	8693	8555	14362	13048	10553	10929	8223	10633	10220	5862	10127	18052	13027	16099	15576	5968	15871
tyrosine	6057	C00082		118265	123581	107764	95156	114019	74612	94991	126173	92773	108503	111877	129956	72469	93214	82166	107339	102054	136267	110895	112033	116861	95850	69312	84827	66175	93623	61548	58854	76467	50284	86370	82298	81085	66610	77730	71982
tryptophan	6305	C00078		21996	21285	23447	20810	20540	17959	19453	26786	19274	19715	17735	21523	18097	23678	12582	19704	19919	27283	13710	19599	18754	22112	15845	16402	16174	21575	15776	11689	17962	13459	18473	23810	14414	17838	20036	18352
trans-4-hydroxyproline	5810	C01157		1594	1396	2170	2112	1621	2505	1311	3230	940	1285	1241	1183	2576	2026	1290	2011	1580	3340	1854	686	1363	1472	1324	2371	1736	2060	2146	1420	1035	1680	1903	2649	1917	2059	1909	1714
tocopherol gamma-	92729	C02483		511	522	282	414	376	466	398	464	272	466	531	338	1737	1461	283	1536	1013	1136	1287	1009	1360	1335	2658	981	1082	1449	1250	1864	1495	2126	1945	1522	1881	1143	960	698
tocopherol alpha-	14985	C02477		83781	47634	44806	124325	48324	94826	80887	79592	42901	43492	39402	55777	77521	101740	47049	147009	102666	93221	106586	59719	96405	142568	194258	91279	55062	136635	91684	176097	125654	211856	164584	93197	104877	79032	97411	56005
threonine	6288	C00188		28396	45409	25231	22888	28427	22120	33586	27371	39628	30716	37174	43178	15936	28693	29711	29831	22814	25023	29018	32558	32449	27520	20792	23366	15449	27711	11866	17092	23529	18308	29078	21795	23805	15515	22701	23815
threonic acid	5460407	C01620		4089	2144	2185	2424	2728	2411	2596	3669	2308	3483	1729	1996	4199	3730	3809	6907	2860	1884	2165	2361	1976	2870	3194	1957	3288	2551	1381	4149	1926	2286	3020	3787	1973	3789	1258	3346
taurine	1123	C00245		619564	525110	155745	392768	792444	234486	819138	127827	768949	353097	534181	606808	243588	252013	967901	202869	173061	7896	148459	1003545	468040	614752	578885	360971	310594	214873	242644	685863	564713	419192	453490	383130	206309	272219	719032	549415
tartaric acid	444305	C00898		477	1892	1536	322	713	566	350	481	304	744	464	1175	1697	982	146	1848	352	664	544	611	601	861	764	825	386	398	385	250	338	422	489	408	1029	372	191	350
sucrose	5988	C00089		599	1164	857	781	341	737	501	572	860	1348	1099	1853	2004	2683	327	315	878	326	502	594	938	1155	5236	1451	1579	1087	2024	1205	970	120	4528	1451	1023	1163	888	1066
succinic acid	1110	C00042		1891	2080	5846	1544	2166	6003	2783	2182	2576	4142	1375	2961	5117	4586	3302	4428	3015	3420	2299	3620	2374	4975	7678	5979	2965	4892	14249	4291	3781	21304	28392	73319	6906	19304	33372	7054
suberic acid	10457	C08278		2017	533	1975	3062	1756	1685	642	407	1852	2990	366	654	579	3622	2998	368	2312	1213	319	1614	344	480	662	3987	452	436	241	1344	2743	1813	500	3911	1275	399	3518	562
stearic acid	5281	C01530		827293	508267	907780	952385	718227	979241	796289	425932	732024	1073509	411209	430852	602038	1364007	1283593	359885	904067	985239	358225	684544	358818	471104	489339	1423818	438000	665614	1129899	1233147	1063133	1158639	590514	1403010	844668	583316	1331827	387442
squalene	638072	C00751		31606	10555	13838	22699	10243	20388	25568	11107	13277	9173	8538	4447	25314	59511	66166	53040	66532	46667	72804	20978	35002	18239	37772	19783	17187	50969	32930	46858	33937	38079	23506	20404	12787	16243	23111	13365
sorbitol	5780	C00794		65364	104501	43141	36083	64427	48711	65225	49407	72506	84382	84995	126785	18490	38255	15806	24424	40529	33388	94651	88371	55412	30119	33378	34080	20813	29874	19761	16139	16518	25022	32153	25266	49844	43650	20726	31487
sophorose	441432	C08250		20139	20133	17431	8928	13835	9724	14250	16005	14502	16629	16734	19014	11300	10763	10385	12911	13187	15995	14922	16059	19829	10236	6706	7365	10470	23426	9090	5264	8451	3549	5130	2654	7064	6253	4005	8918
shikimic acid	8742	C00493		15663	4585	28691	11856	16008	12377	16923	19744	19832	1191	22104	19903	7914	9955	6057	7535	15524	11283	13047	16918	23400	7918	5761	8624	8740	15864	2651	7691	11252	3723	6802	3959	9921	5243	5710	7234
serine	5951	C00065		46326	165718	133276	145375	131490	111961	86161	188067	116365	148759	139584	179924	112955	114324	182593	127219	124730	135058	122988	114933	133144	110604	92632	111328	113111	143705	89937	62344	97542	72675	151305	146562	96893	100219	99323	103122
ribose	5779	C00121		46794	58665	71038	21355	23093	29356	27956	37137	32108	53437	48886	59824	22365	35096	18666	39853	56332	94900	55111	61453	96793	22752	21208	39683	33724	65518	19088	24176	58797	10043	10998	6711	13551	14413	11549	19189
ribonic acid	5460677	C01685		24928	17213	19658	13316	15088	15871	18560	21552	16387	18029	13784	15330	22453	16232	11956	30947	19361	22044	16219	18198	24294	19503	19506	22374	20797	18503	18843	28779	23224	12643	12943	15939	12498	11992	10264	14628
ribitol	827	C00474		14390	15211	13136	5206	12139	7163	13175	12052	11750	20715	19516	19078	5487	7429	11054	7749	665	5808	20024	17301	19448	4293	4162	5361	9743	18147	2372	4681	8665	2331	3283	1988	4058	2857	866	3209
raffinose	439242	C00492		3437	26697	2869	1873	298	4475	3783	33713	6171	1445	40269	15682	5503	1298	473	8182	11291	3188	29922	75455	24491	9885	5309	798	17120	44506	12270	33076	47956	2713	4472	2383	2283	3748	582	14749
pyrophosphate	1023	C00013		355260	282124	327351	701387	491850	649647	608999	496647	406900	421023	230236	306467	927661	801787	257830	567765	524341	409696	405824	202021	269644	779268	1063205	680819	596464	438142	745862	491136	310188	1136879	1067262	1273717	972384	1020686	1012183	819184
proline	145742	C00148		43715	79599	43318	27089	69633	25937	48281	21356	82959	48342	57860	52355	20964	26694	38801	43169	19584	48470	38136	52665	47599	22727	22063	20152	14017	40916	20899	21815	25796	25490	44777	18643	47704	18972	26887	15959
pimelic acid	385	C02656		2235	1003	1419	2866	1043	1910	377	1462	1612	2696	1245	1047	2189	3253	3250	1749	2861	1153	1277	1215	1368	2158	1823	4906	2357	1535	1553	2723	3179	2151	5283	3172	1647	1941	4145	1660
phosphoethanolamine	1015	C00346		17821	11417	11817	27156	20323	19191	14075	14379	19532	25449	9112	18300	31554	29825	46056	22692	19747	44715	13892	13641	17344	19332	23254	39496	10646	12297	20375	18868	21489	27965	24344	40687	25282	41116	41923	31081
phosphoenolpyruvate	58114173	C00074		858	1133	982	3540	1389	2203	1585	2871	1685	1372	715	309	1537	2898	4129	1540	2383	988	888	3391	560	2467	713	1374	3031	1278	1298	2021	1854	1102	2041	2633	3241	1566	1587	396
phosphate	1004	C00009		904222	810857	710030	876926	723931	986903	701605	1052661	745788	964692	988819	852449	1270323	1145988	841368	996662	1006716	769405	1016819	763158	941636	1161702	1059937	1160403	1285710	1055930	888070	895861	906007	1025735	1194740	1215552	927628	1101145	1095437	1134298
phenylalanine	6140	C00079		30041	36661	30018	32592	25460	24321	23025	53206	25066	35263	28040	36836	18541	36577	33430	20834	31614	46259	38386	24511	27380	25143	15009	22385	16737	31871	11466	15447	19186	14869	23040	24659	24837	19369	14013	15827
phenol	996	C00146		14153	12382	12467	12597	12744	12966	10158	15536	10921	9628	10901	13026	20339	12889	8532	13659	11763	9125	11144	10166	8059	16252	18144	14821	15895	11881	12611	12440	13078	13193	11366	15410	11139	15842	9854	13128
pentono-gamma-lactone	219575			1198	1120	768	463	145	553	444	680	863	1159	849	649	493	453	497	110	891	1100	898	1067	995	697	516	878	569	837	553	972	856	365	403	454	437	521	383	429
parabanic acid	67126	C00802		2792	2043	2430	1312	2713	3484	2274	1783	2615	2129	2038	1630	3070	2060	2303	2461	2142	1137	1997	1443	2087	2979	2788	3822	2752	2394	3480	2572	1468	3434	2970	3620	2619	3476	2964	2334
pantothenic acid	6613	C12276		1877	1425	1002	1682	900	1468	612	1595	1668	1944	1240	1640	1183	2031	2353	1045	760	1323	1538	1601	1603	1275	752	2295	1209	1945	1095	1946	2263	1428	1958	2745	1419	1237	1365	1597
panose	94448			88790	78848	75476	32067	49598	50674	61822	52036	80197	73380	54097	91741	41526	43575	35907	36945	53154	81492	62193	57867	105969	35486	22780	44283	48935	73414	41722	30922	72508	16602	19322	15405	35305	38956	27537	22018
palmitoleic acid	445638	C08362		8623	9040	15864	8301	5728	9539	8235	10567	9325	9338	11231	8832	3347	3638	7299	7015	4630	5470	5592	4498	6086	4524	5200	6128	4764	7137	13930	9313	7857	3267	2037	2402	680	17282	2540	1061
oxoproline	7405	C01879		1414916	1432710	1365588	2208590	1789330	1795726	1828951	1727470	1571411	1755374	1335106	1367636	2114638	1862125	1860750	1908317	1950699	1119281	1727068	1573657	1686307	2189348	2195317	1966065	2657238	1853700	2069016	2102399	1678169	2193941	2457021	2091474	2212930	2201696	1745125	1987872
orotic acid	967	C00295		668	573	535	828	2130	362	480	369	651	528	278	547	910	360	270	732	238	1328	318	379	452	273	342	545	529	424	283	829	219	335	326	385	292	279	342	290
ornithine	6262	C00077		41147	53478	60686	63790	64893	41874	52485	64521	45341	62204	41015	62938	23510	57911	40994	35484	55322	88583	46349	71334	53283	42582	27625	35818	33966	35838	23170	30038	37207	20914	34703	41880	40139	24611	43547	22493
oleic acid	445639	C00712		41451	53319	71120	48005	27118	40571	47100	43392	40835	51895	47666	47904	32896	37939	99686	57070	50160	57156	63412	44551	61276	36610	40132	50096	47200	73242	133927	61898	77765	25044	23075	24449	15939	128929	23182	14136
octadecanol	8221			833	234	680	680	420	1144	796	375	867	1243	230	191	600	1668	684	253	290	1226	238	633	276	356	376	1926	303	328	1020	1512	1036	1343	362	1371	989	343	1687	256
N-methyl-UMP	44602426			15079	11814	9693	33031	11141	14956	12780	25382	11014	16340	8039	12370	23601	27287	10718	26677	29962	47883	18541	53319	13575	25803	27980	13447	24890	20159	24264	62821	36627	22005	25980	32820	29940	20026	24839	26517
N-methylglutamic acid	439377	C01046		970	1269	709	1202	1138	2001	1219	1483	958	2180	937	809	988	3280	1066	1799	4517	1202	991	732	1119	1265	1276	2804	1370	1362	2013	1453	1166	2256	2008	2090	1277	2990	1913	1142
nicotinamide	936	C00153		214400	164694	194598	185495	204715	166629	188733	207034	172525	184937	169240	146355	112323	184722	153286	129461	176537	212533	211249	227215	175294	164533	136073	275267	171881	192950	201027	52513	174006	127253	163689	79998	183816	49067	210083	202735
N-acetylmannosamine	11096158			517	905	3121	667	801	897	857	1250	485	1500	311	1466	971	1001	2012	4011	1459	6260	1489	1705	3254	903	1008	3299	3766	2206	2808	4962	447	641	648	311	845	617	2063	937
N-acetylglutamate	70914	C00624		1040	1678	2511	2753	5426	2685	2547	2769	1753	2941	1369	3512	2565	3161	1650	7316	2843	4027	2126	2802	2784	856	4903	2526	1362	1899	1183	1567	1153	318	2764	2455	2283	2286	2073	1697
myristic acid	11005	C06424		4879	3688	6945	6052	4436	792	5379	3767	5326	5556	3877	3177	3830	6761	7168	3103	4522	5309	3061	3273	3019	3769	2003	7223	4688	5461	9314	7392	6234	5566	3595	8472	4148	9089	5229	2317
myo-inositol	892	C00137		48472	45853	54738	45444	45243	40306	34313	59922	42040	41400	37860	47640	80720	56521	76504	48441	35099	39907	40276	43847	44264	47539	45640	57871	51362	53971	49028	46805	49436	40833	67104	66246	44943	62694	50277	89591
methionine	6137	C00073		25563	32666	22835	14979	19976	14262	18166	27209	26079	22307	27660	35840	10555	16456	22834	13442	15661	17567	15565	26482	23319	13902	8545	14354	10958	20572	8728	10977	16248	7820	11454	8003	13415	9472	11096	14192
methanolphosphate	13130			33954	34818	28906	36749	40570	37444	30876	45782	31244	32380	46706	34393	59788	52718	38392	132246	63565	107802	43114	39844	102196	67595	61219	107944	126621	50554	144000	177630	95062	77960	55683	59004	51715	51380	129842	84294
melibiose	440658	C05402		2154	1097	1002	2501	1179	1548	2021	1828	1483	114	1572	815	2360	1636	479	2836	2583	1763	1945	720	1351	1946	2169	1105	1201	1377	805	1303	1251	191	1767	1095	1194	1178	956	1049
melezitose	92817	C08243		3839	4367	3306	1225	2383	1960	1975	2799	4109	1973	4692	5443	2546	1097	1604	1784	1090	545	3634	3508	6392	2419	1765	1808	2987	4233	2306	1017	3627	830	1791	620	1383	2088	904	1879
mannose	18950	C00159		762321	791758	662410	407333	528963	395333	624398	591031	667660	648776	808587	766384	263455	319700	216880	305537	558940	483266	719279	652441	844355	356331	243449	424487	362795	554767	187099	214188	632539	182874	222313	145995	265817	250238	214499	277758
maltotriose	439586	C01835		162249	138775	165466	63009	92208	90920	128460	89559	169114	151949	126388	173387	78666	82568	66328	74840	94374	164597	121436	103248	205693	77547	55428	91592	87714	122240	81491	50461	120948	40038	55446	27050	59002	79614	51979	42952
maltose	439186	C00208		1041125	925460	839902	356651	619075	483520	787006	663980	927959	852805	791063	974970	452514	503615	548461	484610	613516	896615	819998	915764	1120619	454598	288143	517534	505907	1076216	604627	308017	685846	171267	324888	158289	365806	1327351	222236	334601
malic acid	525	C00711		22605	13899	24994	28439	39794	55722	12844	28144	18323	9601	10358	36378	52460	31850	101466	116797	9997	157104	20989	84137	61840	59136	68981	112238	51215	41263	117401	96290	64302	58502	61209	106752	84377	47332	103195	124626
maleimide	10935	C07272		5294	6448	7895	4327	8607	5974	4925	7854	7327	7561	8048	9444	4689	4428	6776	12170	5783	1517	4545	5146	6223	33146	8014	4310	4740	5937	6593	7797	6066	6461	5976	6011	3649	3709	4221	7153
lysine	5962	C00047		64899	66195	60304	42363	76465	45104	46956	66579	59785	60726	64608	80742	50420	57209	26651	50929	49031	88304	59468	37781	80791	68361	52486	55505	42418	48759	39540	37000	44369	35814	55389	51161	52028	60700	54630	52022
linolenic acid	5280934	C06427		517	382	779	361	474	728	564	476	657	613	318	497	349	234	538	295	226	460	458	449	427	341	319	671	487	582	762	462	757	170	240	295	189	1337	284	220
linoleic acid	5280450	C01595		9770	11773	15577	6853	9179	11237	9452	9037	10918	10166	9736	11697	5559	6331	14487	5782	6133	9732	9943	9784	9543	6635	6818	9955	10073	13269	15925	7767	11663	4579	5375	5403	4306	15808	4499	5332
levoglucosan	2724705			511	1717	958	1876	1568	1978	1516	2275	1366	1204	1806	1466	825	2153	914	1037	2463	1181	1386	2835	1311	955	2088	2155	2277	2242	1747	4665	2777	2849	3423	841	1522	1592	734	1761
leucine	6106	C00123		293850	380841	268208	213765	257871	188293	228860	303242	322608	281787	301539	320283	193378	280242	249117	219327	213979	295535	260898	248606	298119	265517	174557	222580	180688	274822	147275	195383	206216	155976	259889	192171	250985	204549	196936	191595
L-DOPA	6047	C00355		1937	1749	2158	1344	1571	1882	1571	1457	1406	1171	1437	1154	1658	1270	1514	1110	1355	1535	1931	1410	1566	1909	1819	1976	1953	1857	2432	1543	1641	1235	1909	1861	1790	2411	1901	2067
lactose	440995	C00243		39613	53053	56505	21688	32461	21628	43143	52954	61253	45332	54860	48375	11810	20879	42968	24838	39221	35347	39777	41646	65025	29517	17028	26861	27133	67243	31450	22189	22741	5771	18755	7387	23048	37293	11932	10217
lactic acid	612	C01432		830922	772886	811872	631096	687461	743815	511698	771410	707559	551050	658357	740240	852465	97173	410208	804312	714400	521260	618227	488016	770201	761056	896675	495240	634291	75234	577039	453455	593941	524020	485676	133392	592437	556022	531211	725972
isothreonic acid	151152	C00639		2203	1858	1993	2687	2524	2653	2163	2000	1783	2128	1605	2101	526	1696	1161	1044	2259	774	1610	934	2184	1247	2335	1981	1262	1425	2291	1586	1602	2093	1767	2545	1571	2080	1734	595
isopropylbenzene	7406	C14396		29360	20492	20812	35167	16099	30803	24748	37509	13833	26254	18055	28436	50408	20307	29250	37695	30672	27465	14833	20144	36690	44015	34771	37648	34195	29155	31760	42471	26882	28698	36871	44212	22526	33728	14030	25477
isomaltose	439193	C00252		2853	2518	2071	535	2261	127	3026	3038	2481	2627	2506	2817	2912	2257	1289	2657	3024	2568	2793	2301	2771	2403	2561	1767	1844	3714	1353	1856	2745	930	2176	1676	2197	1948	1486	1830
isoleucine	6306	C00407		97560	106416	82315	80299	94462	50790	58617	111462	78521	73205	77839	92950	67314	92657	76476	78758	58229	110942	88619	79571	108739	114636	74957	83298	68809	89221	48253	82559	65032	72530	133315	102744	92611	95434	74344	67820
inositol-4-monophosphate	440043	C03546		703	3749	917	5812	3708	3603	1719	4119	3060	2690	3724	841	3435	6600	5001	3597	4266	5618	3675	5077	2773	4082	3530	7635	3829	4565	2299	6332	5401	5546	9955	5619	4501	5757	6710	6614
inosine 5-monophosphate	8582	C00130		7887	5026	3774	11057	3272	9471	2444	7597	8820	23497	3849	7947	3726	18676	10895	5397	9724	8078	7215	25885	3065	8162	7126	12861	5054	7429	6123	19554	15584	14476	9391	12059	6726	7389	22301	12888
inosine	6021	C00294		95958	131716	104279	49623	68443	65304	52211	77771	94233	114643	152423	129179	44363	41138	142659	56581	63402	59282	117146	103747	113765	68011	35488	52437	62793	68829	54292	39065	83731	28030	50534	26155	53103	48705	38333	86152
hypoxanthine	790	C00262		45257	46350	58597	21715	15567	5286	6889	10089	30678	22831	61219	59420	17166	15009	66268	20171	7833	16881	39895	52850	51059	17991	4960	16147	29623	12834	12721	12027	44353	8659	17939	10217	17000	18787	6540	25709
hypotaurine	107812	C00519		36851	20948	50985	70699	75423	65622	62219	15791	28817	61928	24051	47969	39734	68303	6060	35954	43810	77349	30529	21160	24554	26669	38020	37854	18102	16049	18900	9446	11042	17181	16746	22007	41746	28601	25201	24795
hydroquinone	785	C00530		745	797	1070	1591	890	1341	1137	444	889	757	897	1029	798	1486	1155	703	1381	1060	1298	1085	818	1483	1213	1911	1132	1415	1493	1575	1428	1441	1518	1625	1407	673	1828	1167
heptadecanoic acid	10465			13818	9546	16502	12859	12935	14956	12477	8388	11517	12428	8560	8546	8383	19480	17503	8531	9790	12261	9025	14917	7022	8768	6029	22768	11567	12719	23788	21702	18705	15233	9233	19720	11695	13475	15881	8546
guanosine	6802	C00387		802	1091	1155	650	841	928	539	725	804	974	1342	1165	1113	970	1942	981	996	1035	1446	930	1211	1035	610	773	1394	1250	1220	998	1151	1035	1586	957	1307	1410	1153	1548
guanidinosuccinate	439918			715	487	696	383	767	525	544	628	735	584	491	696	486	610	53	434	379	605	653	488	692	1067	719	1149	610	477	808	362	429	570	838	687	612	1029	1054	684
glycyl-glycine	11163	C02037		4433	4756	3717	4792	3971	4013	3598	5436	4195	4594	3976	5554	4497	4421	4428	3775	4365	5076	4654	3921	4383	5012	4125	3737	4047	4219	2924	3186	3706	3567	5122	3803	4692	4458	4245	4695
glycolic acid	757	C00160		5476	4332	3847	5258	5125	4863	4522	5059	4347	3586	4085	4724	11580	5903	4520	6593	3832	2737	5069	2995	5519	5799	9388	5877	6036	1957	6041	4947	4314	7246	5162	10717	4698	10642	4754	5725
glycine	750	C00037		247077	288299	246290	196336	252011	251823	210481	281367	352836	201605	295347	283753	230771	228478	181230	168973	170300	192078	220338	216296	209697	291166	221809	315527	218680	246295	234891	187263	251521	213230	316997	297167	256766	303691	256686	381988
glycerol-alpha-phosphate	754	C03189		7719	11303	8882	38745	9641	45678	11391	29258	22634	15244	6575	14404	34092	63364	41952	23651	40720	57338	11356	15084	12163	32021	56485	27292	13059	11713	61287	46453	23588	75337	87711	113559	62145	80158	115190	64984
glycerol-3-galactoside	16048618	C05401		1371	1363	2300	1108	977	797	1282	1128	1457	1553	997	1338	880	1524	3526	1526	1443	2237	1310	1796	1788	967	518	1298	1166	2356	2135	1643	1842	472	696	764	530	777	623	654
glycerol	753	C00116		301841	336232	457616	233651	211560	305566	250852	289006	315160	310436	337292	334303	258039	249812	477836	445245	255420	384657	355060	261586	432045	214578	253925	340112	396401	279353	430023	363141	472114	163819	27376	198324	132903	180902	34789	110100
glyceric acid	439194	C00258		2321	1685	1779	2034	1609	1610	2390	1669	2030	2480	1536	731	3678	1530	1028	2045	1885	662	2018	1468	1651	3811	1437	607	1828	1941	1878	1860	1511	2202	2220	600	1856	2155	2045	3335
glutathione	124886	C00051		114803	120402	97388	151789	146193	135244	99446	119735	129450	113563	148137	137210	111687	67465	21587	106191	54744	4250	112680	135649	100357	144322	144090	88056	143056	118226	93035	143208	129491	101815	197701	115142	105178	60972	144000	162614
glutaric acid	743	C00489		373	522	714	1144	1701	1529	1132	728	703	888	747	1033	1046	1769	881	1120	806	1464	673	1226	1059	1117	962	537	287	703	997	1084	1162	1000	943	1466	1108	719	663	875
glutamine	5961	C00064		41291	57276	70542	148776	54326	94363	85666	135042	49187	97733	47045	29297	67189	123395	105388	71692	118207	147232	97161	64185	50564	85994	63966	107753	137763	76519	81977	106700	79865	111823	85966	114140	137673	66856	107436	75305
glutamic acid	33032	C00025		47564	51608	62891	146065	151205	78532	127107	129940	51837	70484	44435	59445	128238	137587	138839	101808	106080	161195	118259	126217	89755	81264	105369	82905	151881	110173	99494	151500	61122	103285	127663	86408	123292	91626	78956	62058
glucuronic acid	94715	C00191		35512	32636	40898	42949	40451	46109	56193	38274	38763	39831	31416	33375	70253	75462	24191	52819	57345	54502	51402	45344	42371	43704	57077	58680	43281	51223	42643	60835	56659	45405	63368	41088	70137	54464	58051	49676
glucose-6-phosphate	5958	C00092		808649	987580	1096387	691084	889631	871287	747912	1137814	968862	839554	965881	902644	982684	788198	387769	528667	814995	791913	652996	764970	918946	829683	722630	666502	571112	917441	570723	565510	669761	450034	751024	661872	885893	653818	602179	989282
glucose-1-phosphate	65533	C00103		15607	15132	13660	1838	10286	10805	6228	15698	9363	4217	22054	24452	6128	10262	8990	10053	10971	11383	15112	43233	14019	6679	5578	6491	5841	1496	9666	4712	3873	11051	11599	2418	14567	11952	17013	10406
glucose	64689	C00221		37873	21287	29631	39530	39030	35836	33331	42172	37721	45487	53652	47446	35101	30588	20582	30976	30561	20415	36090	68264	35723	42861	41761	37199	30332	33666	38313	32892	44908	45515	64728	59519	38710	50388	49166	56119
gluconic acid	6857417	C00800		1462	866	894	677	612	708	667	2925	968	1520	917	953	968	1167	220	1755	707	725	693	748	446	1100	708	594	376	593	461	417	787	586	804	1567	598	621	703	2246
glucoheptulose	5459879	C02076		6369	5844	4765	9775	681	6065	6508	8840	1782	6768	6115	4509	11567	5139	1395	10933	8263	4111	8945	5251	5902	424	9892	5646	9424	6048	4826	10001	5436	10544	8468	5804	6092	5646	5407	3911
fumaric acid	444972	C00122		13473	7414	15391	16130	20436	27124	7428	16250	6650	6509	5353	17531	24738	20051	50881	62509	5235	74042	12404	42838	25876	29855	35325	62497	36880	24040	70892	67574	46702	39951	41898	66975	54465	32037	71221	82290
fructose-6-phosphate	440641	C05345		5322	5315	4726	5129	3107	4041	1423	4938	2022	10297	7829	8194	1748	4270	5834	5750	5385	7984	5169	21631	5049	2290	2031	1349	2311	2976	3413	15513	10507	2864	3152	7472	4961	4122	7436	2955
fructose-1-phosphate	439394	C01094		33871	41470	47797	8132	16667	10424	10715	15194	24975	32820	43118	45866	4398	5433	4332	10567	16690	29127	23614	28347	48400	7132	4207	12113	11101	16563	9525	11016	25912	4327	5662	3993	7787	7933	7916	7649
fructose	439709	C02336		54941	64194	72247	15193	24608	16158	17844	24409	38983	52939	66660	72288	7898	10631	9075	16791	26901	45957	34977	43894	72848	11707	6809	19600	16938	24527	14863	21060	38280	5904	7689	5110	11827	11748	12010	8134
flavin adenine	444188			5538	4308	3940	2689	2608	2569	2482	4377	3716	4219	3396	2884	3728	3028	3309	6453	3822	4645	3774	3497	4933	2935	3070	5107	4122	3287	2938	3779	3689	1703	1637	2135	1844	2472	1953	747
ethylsuccinate	70610			90	293	81	84	135	267	123	196	204	135	202	196	1687	840	167	6890	1856	2076	225	313	1258	1200	2095	3285	8297	463	1457	8340	1684	2329	542	267	1427	1509	3792	3322
ethanolamine	700	C00189		1374	1205	478	1377	1556	2264	791	1793	1740	3497	4927	1047	9413	11887	7964	80272	31094	96361	3801	8400	59288	13623	11492	64280	64008	14066	110572	131189	77436	19643	2080	1304	9958	11191	65153	22873
erythritol	222285	C00503		2722	2526	2402	2980	2594	2730	2581	2648	2010	2596	2188	2521	2580	2913	2504	3263	2499	2723	2477	2208	2717	2634	1907	3385	2544	2789	2377	2353	2398	2180	2747	3007	669	2670	2515	2760
dodecanol	8193	C02277		985	955	1067	1681	1194	1804	1273	1444	1262	1519	773	947	1545	2057	1626	1544	1507	1591	1151	1049	1090	1602	1029	2293	2258	1729	2070	2695	2556	2782	1745	2227	2006	4304	2407	1380
dihydrocholesterol	66066	C12978		5447	1910	2730	3686	2605	1293	2215	1745	2660	2808	2405	2071	848	2428	517	5467	4934	3327	3951	3120	2425	2896	5063	2521	2930	4885	2527	4426	2577	3844	2025	2831	2940	2875	2334	1871
deoxypentitol	270738			3857	3972	4123	6629	6369	3147	5983	4084	5237	5087	3110	4665	3752	2499	5653	3064	3762	3509	3342	6398	5076	3385	4030	3270	5767	3981	3345	6553	4150	3827	4399	2832	5067	2993	3105	2650
dehydroascorbic acid	440667	C05422		138735	137665	133785	237779	147655	205490	191878	136446	151264	159366	164132	169567	260474	173348	146988	179653	197700	140625	203765	157700	151229	238520	241477	201698	208612	237751	215023	207479	200248	261768	248378	271774	238825	243465	250614	251135
cysteine-glycine	439498	C01419		16948	11497	34259	23428	26030	24435	34461	17560	24980	16774	11073	10357	11025	12279	4934	11076	12704	18652	14061	21565	10471	15009	14528	10588	13650	10373	17415	6527	13031	13640	9981	15459	21283	10308	17002	13261
cysteine	5862	C00097		2798	4083	2064	1358	3538	1221	3265	935	5033	1628	3771	2522	808	2264	2508	1195	821	323	1025	2343	1716	2756	2071	1024	2805	2546	2061	1970	1181	2678	2421	1064	4029	1817	4387	5770
creatinine	588	C00791		1219	20114	12749	5642	11161	10494	9646	19535	9425	6353	10667	23345	16369	7544	17136	24489	7154	5388	15126	14093	18399	14844	9849	5194	17066	20692	17284	7615	7964	6085	6204	12889	15972	20358	6899	21390
citric acid	311	C00158		50835	11480	74249	37619	2687	44740	18949	37802	22092	26258	44172	84738	69567	54114	21686	65783	43265	21596	10093	21529	24297	65827	73432	24565	18309	40243	10221	30265	18479	12246	25974	35135	11031	13293	2887	13695
cis-gondoic acid	5282768	C16526		582	763	941	754	217	800	727	787	547	911	754	728	435	477	697	1040	809	618	768	607	792	188	674	515	404	1178	2399	1064	1081	592	545	376	278	1734	451	338
cholesterol	5997	C00187		1070190	901183	792209	1085640	1008616	1056566	885930	1207301	848899	900683	904221	977245	1522774	1400966	1623996	1414925	1350726	1130793	1308626	892543	1019499	1303947	1570843	1202493	1181254	1166699	1164879	1338630	1207067	1513785	1489444	1432349	1164896	1330561	1218007	1463023
caproic acid	8892	C01585		4216	2998	4456	6498	2894	4960	3651	3095	4424	4058	2410	3285	12904	4901	4362	1206	4713	3980	3028	2155	3218	2008	6786	6311	4310	2715	5820	4984	3961	6521	3441	9699	4783	6049	5569	2789
campesterol	173183	C01789		2931	6110	4406	4474	7380	8011	5925	8595	4879	6266	6066	8089	9247	5792	3240	6506	3959	5733	7451	5226	1574	5622	7831	5872	7425	6915	5331	6515	4209	5185	5626	3807	4093	6829	5855	3979
beta-glycerolphosphate	2526	C02979		940	1054	878	1023	877	1417	1076	1223	996	1575	1237	1361	1351	1630	1286	1120	1591	1633	1195	483	1287	1187	1326	712	1301	1257	2182	1713	1338	1634	2044	2925	1841	2025	2264	2015
beta-alanine	239	C00099		11008	8265	11816	20923	7313	14779	11160	13629	8344	14894	7464	7161	5935	12871	22937	14445	11398	13176	10240	4995	9082	9984	8601	11068	7689	9402	6859	5637	6725	8179	8461	10627	12099	6137	10002	6956
behenic acid	8215	C08281		3208	3436	2005	3407	2988	3166	2137	3208	3058	3617	2320	3413	2954	3606	2504	2187	2982	1668	2492	3711	2799	3577	2780	3917	3271	4486	5135	3128	3558	3844	2139	4064	1628	4848	4432	3096
azelaic acid	19347555	C08261		614	421	962	1733	441	1586	967	921	998	500	437	440	1062	2146	681	504	1265	298	575	917	432	942	762	1670	479	616	737	1831	1348	1613	673	1960	1255	658	1843	846
aspartic acid	5960	C00049		28262	26396	33301	118220	122590	107842	54486	75767	41161	36104	20322	47514	76680	71505	183147	73454	19226	123450	36118	123110	60184	85779	62306	90841	76071	62114	74974	92595	53814	92524	147316	109231	99303	68130	90201	100369
asparagine	6267	C00152		8066	11634	8909	5651	7290	5534	5967	11701	6623	9624	6940	9715	6072	5476	5911	5235	8228	6394	7974	10086	9469	6683	4286	6883	5588	9444	5203	5136	5454	3444	5116	4853	5694	5237	4146	4460
ascorbic acid	54670067	C00072		2828	4117	4451	6303	4571	5434	5521	46079	5173	17034	4264	4074	7444	5906	3383	3348	5409	3407	3457	3520	4134	6965	5671	4182	4812	6605	4809	4168	4573	4211	6342	4675	7471	8393	5478	6618
arachidonic acid	444899	C00219		45249	35222	38253	25166	36768	38453	27794	41438	28754	28584	34624	34889	45574	35342	43719	51009	40728	38879	58422	39337	56061	43841	46742	41843	53284	56060	43142	44526	49366	35739	31648	29747	29938	36952	22709	34062
arachidic acid	10467	C06425		10088	8652	11226	9768	9459	10923	10316	7896	9197	11721	7094	8253	9077	12497	9858	7510	8946	12838	7815	12084	7627	5575	6863	13664	9713	15298	33069	15779	16692	11461	2887	15392	10972	23772	14220	9722
arabitol	94154	C01904		984	2634	1901	2058	3047	2528	2152	2816	2433	2269	2546	2813	1599	1816	2128	2061	1595	2110	2408	2626	2187	2045	2006	2240	2017	2229	1704	2408	2530	1597	2010	2097	1736	2308	1773	1455
aminomalonic acid	100714	C00872		3012	8679	4906	3275	6867	7415	3921	2287	6263	3096	2417	8110	5648	5641	3101	5481	3461	3614	3653	4741	7499	8599	5180	5965	4758	5710	6265	4319	5539	3494	3362	6852	6629	6952	1445	5586
alpha-aminoadipic acid	92136	C00956		1515	685	2142	3575	10265	3065	2947	1476	798	1790	1096	1976	942	2689	1026	2638	685	3813	1554	5427	2075	1565	1637	2116	762	984	966	978	904	858	1995	2053	1537	763	1073	899
allantoic acid	203	C00499		8799	5805	9453	6558	5008	7559	6615	13341	7416	8281	5678	4553	3568	7924	3217	9260	7716	12206	12001	9058	6319	5421	3311	9195	6354	9282	5110	4466	7202	4587	4948	4102	5711	3949	5553	6238
alanine	5950	C00041		1214434	1553301	1819282	1583252	1545701	1875928	1877166	1244574	1316915	1311377	2012275	1285799	768993	1214241	1131622	1861066	1358856	1848798	1805105	1436595	779135	761817	847000	652969	1188052	1432797	1627497	1155614	1082819	1596455	646723	1138464	1441502	633624	1371964	1167788
adipic acid	196	C06104		3911	1949	4156	6455	4486	7060	4099	3514	4897	4179	2510	3058	5193	9022	11864	3828	5915	6576	3253	8286	3613	4522	5170	8902	6322	5687	6974	16168	9701	7811	6683	14552	6939	5490	8460	3769
adenosine-5-monophosphate	6083	C00020		6903	4866	4234	27693	5896	10336	12040	7839	6889	14833	5482	5477	7892	27929	8293	7065	31585	33023	6080	30296	3858	5896	9632	8258	9269	5625	9280	54625	33335	14213	12841	17095	11572	8151	17214	8493
adenosine	60961	C00212		3804	3445	5555	6425	6779	9204	8329	5163	4385	3638	5554	4811	11169	7323	4571	8393	6360	7298	4829	4413	4249	8980	7283	6449	15879	6438	8290	13723	8770	12894	17881	12358	9756	7777	11454	10430
adenine	190	C00147		6153	6784	6471	9451	6691	7529	8310	10169	7135	8005	7451	7081	9155	9713	1910	9803	8764	9074	8068	6687	7872	13467	10181	8667	9779	8258	6964	9195	7924	10221	12515	12041	7648	9785	9007	9189
6-deoxyglucitol	151266			1493	1350	1404	1407	1473	1588	1003	1847	1391	1038	1224	1588	2164	1534	764	1285	1574	1439	1580	508	1470	1733	2105	1379	1845	1535	1846	1373	1495	1761	1811	2275	1534	1857	1494	1859
5-methylthioadenosine	439176	C00170		12847	11443	10046	13320	9699	12728	11001	11994	10803	10199	8876	11526	21799	18135	24825	17638	12220	15360	13840	8805	13082	17692	17217	14140	14935	11303	12209	9242	11575	16977	15539	19618	13455	13263	16144	14011
5-methoxytryptamine	1833	C05659		1857	1990	3999	1223	1387	2133	543	2558	2001	1446	2254	2552	1007	1458	1245	993	1815	2158	2038	493	1515	1531	1018	2684	775	2384	2000	1273	1738	993	1094	1710	2196	1793	2218	979
4-hydroxybutyric acid	10413	C00989		1560	5181	4970	4334	2087	4366	4765	2230	3848	1203	3873	2347	972	3190	2567	5121	5048	3248	6808	3545	5538	4835	4093	4793	1460	2391	8277	3087	6257	3380	2204	3216	3113	6006	2634	2407
3-hydroxybutyric acid	92135	C01089		1242	618	872	2090	1334	1251	1388	590	1227	805	558	577	820	2264	1785	697	1642	1721	781	1147	574	895	911	2394	729	845	1438	1532	1461	1875	1026	867	1927	635	995	624
2-picolinic acid	1018	C10164		146000	200290	235609	232621	309490	173217	160918	243562	272302	297264	218163	233399	330606	247769	320202	335197	325331	220173	180682	231730	168497	291203	372889	209257	338540	259341	127278	389416	310631	217833	340986	151467	292586	424144	204874	346170
2-ketoadipic acid	71	C00322		2155	1966	1598	2452	1318	2359	1499	3009	2244	2405	2138	2274	3013	2702	1922	2480	2593	1865	2194	2092	1875	2594	2958	2900	2514	2409	1555	3253	2586	2701	4318	3067	2125	3406	2967	2029
2-hydroxyvaleric acid	98009			10498	7288	6775	2852	5860	3508	6019	862	8134	6039	6478	9037	4299	3384	5078	3541	3470	1418	4911	5124	9368	4344	2752	5288	3281	7357	4506	1156	4529	1305	3091	1347	2808	10894	1869	3409
2-deoxypentitol	249377			31486	20222	12781	21193	26016	14569	19271	18556	22225	14985	15748	19305	20948	18363	23819	18137	13189	3323	18338	31738	21218	30665	29905	26752	24799	19379	23127	27314	25867	25451	29143	27989	23650	21274	20985	31689
2-deoxyerythritol	18302			4777	6532	4853	5547	9208	7386	10920	7035	6072	5386	10119	9589	8780	7114	5231	7656	6089	3893	6714	12847	5146	6489	7134	6836	7406	7053	7085	9021	6258	7041	7696	7697	5716	7593	6533	8800
2-aminobutyric acid	6657	C02721		2207	725	2338	2013	6021	3835	1343	2432	715	1359	1317	2342	2426	2514	615	3503	874	15687	1869	1974	1928	1590	2435	1940	907	1390	1076	749	768	970	1869	1975	1539	1926	912	1105
2,3-dihydroxypyridine	28115			1883	1816	3638	2497	2205	1249	2131	2007	1205	1770	2331	2194	1166	1236	903	1999	1927	2856	2013	1504	1357	904	748	1566	883	482	1399	857	1191	1177	1024	1732	1518	1047	1318	1352
1-monostearin	24699	D01947		1964	2888	2708	1848	2047	2781	2044	2414	2349	2195	2619	2776	2272	2909	1939	2979	2632	1993	2310	1999	2044	2553	2151	2325	2328	3031	3303	3292	2738	2402	2465	2900	3138	2626	5277	3609
1-monopalmitin	14900	C01885		9901	10170	5678	6387	9616	12170	8996	7724	9018	5794	13760	14705	20671	6728	6983	13337	5425	1822	11056	6268	13640	19840	18713	12729	19896	13138	7629	10287	8985	12256	17939	12300	7426	22060	2980	17820
1,6-diisopropylnaphthalene	3016596			9941	10186	6962	1978	5044	3229	4762	6714	8395	5725	9444	11403	4865	1906	2620	4151	2329	1112	8022	9677	6550	5151	3794	4044	5938	9288	4862	2425	7217	1619	3083	1254	3017	4368	1637	3093
1,5-anhydroglucitol	64960	C07326		2124	2001	1949	2533	2749	1764	1751	2214	1638	1868	2342	2447	2432	1791	1235	2212	1527	1425	2004	2058	2046	2871	2319	2129	2611	1977	1643	1966	2098	2353	3279	2758	2404	2767	2099	2297
