# Supplementary material for: Time-restricted feeding restores metabolic flexibility in adult mice with excess adiposity
Source: Front Nutr. 2024 Feb 15;11:1340735. doi: 10.3389/fnut.2024.1340735 (PMC10902009; doi:10.3389/fnut.2024.1340735)
Supplement: Supplementary file 3 [file Table_3.xlsx]

## Sheet: 39_TRF_LF_HF_netwk_stat_rawp
Supplementary table 3. Metabolic pathways identified by the KEGG global metabolic network analysis in liver when the control group was compared to the high-fat diet group.
Pathway	Total	Expected	Hits	Pval	FDR
Aminoacyl-tRNA biosynthesis	22	0.317	6	2.44e-07	2.05e-05
Glutathione metabolism	19	0.274	4	0.000104	0.00438
Alanine, aspartate and glutamate metabolism	28	0.403	3	0.00662	0.185
Glycerophospholipid metabolism	13	0.187	2	0.014	0.271
Arginine biosynthesis	14	0.202	2	0.0161	0.271
Neomycin, kanamycin and gentamicin biosynthesis	2	0.0288	1	0.0286	0.401
Inositol phosphate metabolism	21	0.303	2	0.0351	0.421
Porphyrin and chlorophyll metabolism	27	0.389	2	0.0557	0.47
Linoleic acid metabolism	4	0.0576	1	0.0564	0.47
Glycine, serine and threonine metabolism	30	0.432	2	0.0673	0.47
Glyoxylate and dicarboxylate metabolism	31	0.447	2	0.0713	0.47
Cysteine and methionine metabolism	33	0.475	2	0.0796	0.47
D-Glutamine and D-glutamate metabolism	6	0.0864	1	0.0835	0.47
Nitrogen metabolism	6	0.0864	1	0.0835	0.47
Biosynthesis of unsaturated fatty acids	34	0.49	2	0.0839	0.47
Arginine and proline metabolism	37	0.533	2	0.0971	0.51
Ascorbate and aldarate metabolism	8	0.115	1	0.11	0.511
Valine, leucine and isoleucine biosynthesis	8	0.115	1	0.11	0.511
Steroid biosynthesis	41	0.591	2	0.116	0.511
Sphingolipid metabolism	9	0.13	1	0.123	0.516
Primary bile acid biosynthesis	46	0.663	2	0.14	0.559
Starch and sucrose metabolism	13	0.187	1	0.173	0.659
Butanoate metabolism	15	0.216	1	0.197	0.673
Citrate cycle (TCA cycle)	16	0.23	1	0.208	0.673
Histidine metabolism	16	0.23	1	0.208	0.673
Selenocompound metabolism	16	0.23	1	0.208	0.673
Pentose and glucuronate interconversions	17	0.245	1	0.22	0.684
Pyruvate metabolism	19	0.274	1	0.242	0.727
Fructose and mannose metabolism	20	0.288	1	0.253	0.734
Galactose metabolism	27	0.389	1	0.327	0.915
Arachidonic acid metabolism	35	0.504	1	0.402	1
Tyrosine metabolism	42	0.605	1	0.462	1
Steroid hormone biosynthesis	85	1.22	1	0.72	1
