# Supplementary material for: Time-restricted feeding restores metabolic flexibility in adult mice with excess adiposity
Source: Front Nutr. 2024 Feb 15;11:1340735. doi: 10.3389/fnut.2024.1340735 (PMC10902009; doi:10.3389/fnut.2024.1340735)
Supplement: Supplementary file 4 [file Table_4.xlsx]

## Sheet: 39_TRF_HF_TRF_netwk_stat_rawp
Supplementary table 4. Metabolic pathways identified by the KEGG global metabolic network analysis in liver when the high-fat diet group was compared to the time-restricted feeding group.
Pathway	Total	Expected	Hits	Pval	FDR
Aminoacyl-tRNA biosynthesis	22	0.35	7	1.27e-08	1.07e-06
Glutathione metabolism	19	0.303	4	0.000158	0.00664
Phenylalanine, tyrosine and tryptophan biosynthesis	4	0.0637	2	0.00142	0.0398
Valine, leucine and isoleucine biosynthesis	8	0.127	2	0.00638	0.134
Alanine, aspartate and glutamate metabolism	28	0.446	3	0.00883	0.141
Phenylalanine metabolism	10	0.159	2	0.0101	0.141
Citrate cycle (TCA cycle)	16	0.255	2	0.0253	0.304
Propanoate metabolism	19	0.303	2	0.0351	0.368
Riboflavin metabolism	4	0.0637	1	0.0622	0.581
Glycine, serine and threonine metabolism	30	0.478	2	0.0804	0.65
Glyoxylate and dicarboxylate metabolism	31	0.494	2	0.0851	0.65
Taurine and hypotaurine metabolism	8	0.127	1	0.121	0.846
Ubiquinone and other terpenoid-quinone biosynthesis	9	0.143	1	0.135	0.872
Arginine biosynthesis	14	0.223	1	0.202	1
Butanoate metabolism	15	0.239	1	0.215	1
Pantothenate and CoA biosynthesis	17	0.271	1	0.24	1
Purine metabolism	65	1.03	2	0.277	1
beta-Alanine metabolism	21	0.334	1	0.288	1
Pentose phosphate pathway	22	0.35	1	0.299	1
Glycolysis or Gluconeogenesis	23	0.366	1	0.311	1
Porphyrin and chlorophyll metabolism	27	0.43	1	0.354	1
Cysteine and methionine metabolism	33	0.525	1	0.415	1
Valine, leucine and isoleucine degradation	35	0.557	1	0.434	1
Arginine and proline metabolism	37	0.589	1	0.452	1
Pyrimidine metabolism	39	0.621	1	0.47	1
Steroid biosynthesis	41	0.653	1	0.487	1
Tyrosine metabolism	42	0.669	1	0.496	1
Primary bile acid biosynthesis	46	0.732	1	0.528	1
