# Supplementary material for: Time-restricted feeding restores metabolic flexibility in adult mice with excess adiposity
Source: Front Nutr. 2024 Feb 15;11:1340735. doi: 10.3389/fnut.2024.1340735 (PMC10902009; doi:10.3389/fnut.2024.1340735)
Supplement: Supplementary file 5 [file Table_5.xlsx]

## Sheet: 39 TRF suppl table4_rawp
Supplementary table 5. Metabolic pathways identified by the KEGG global metabolic network analysis in liver when the control group was compared to the time-restricted feeding group.
Pathway	Total	Expected	Hits	Pval	FDR
Aminoacyl-tRNA biosynthesis	22	0.65	10	7.58e-11	6.37e-09
Alanine, aspartate and glutamate metabolism	28	0.828	6	0.000105	0.00442
Inositol phosphate metabolism	21	0.621	4	0.00272	0.0762
Arginine biosynthesis	14	0.414	3	0.00695	0.146
Citrate cycle (TCA cycle)	16	0.473	3	0.0103	0.172
Glutathione metabolism	19	0.562	3	0.0167	0.199
Fructose and mannose metabolism	20	0.591	3	0.0192	0.199
Ascorbate and aldarate metabolism	8	0.237	2	0.0213	0.199
Valine, leucine and isoleucine biosynthesis	8	0.237	2	0.0213	0.199
Galactose metabolism	27	0.798	3	0.0428	0.36
Starch and sucrose metabolism	13	0.384	2	0.0541	0.377
Glycerophospholipid metabolism	13	0.384	2	0.0541	0.377
Neomycin, kanamycin and gentamicin biosynthesis	2	0.0591	1	0.0583	0.377
Pantothenate and CoA biosynthesis	17	0.503	2	0.0876	0.491
Phosphatidylinositol signaling system	17	0.503	2	0.0876	0.491
Propanoate metabolism	19	0.562	2	0.106	0.528
Phenylalanine, tyrosine and tryptophan biosynthesis	4	0.118	1	0.113	0.528
Biotin metabolism	4	0.118	1	0.113	0.528
Purine metabolism	65	1.92	4	0.121	0.528
beta-Alanine metabolism	21	0.621	2	0.126	0.528
Taurine and hypotaurine metabolism	8	0.237	1	0.214	0.856
Ubiquinone and other terpenoid-quinone biosynthesis	9	0.266	1	0.237	0.867
Sphingolipid metabolism	9	0.266	1	0.237	0.867
Cysteine and methionine metabolism	33	0.976	2	0.255	0.874
Phenylalanine metabolism	10	0.296	1	0.26	0.874
Amino sugar and nucleotide sugar metabolism	35	1.03	2	0.277	0.896
Arginine and proline metabolism	37	1.09	2	0.3	0.932
Pyrimidine metabolism	39	1.15	2	0.322	0.946
Steroid biosynthesis	41	1.21	2	0.344	0.946
Tyrosine metabolism	42	1.24	2	0.355	0.946
Butanoate metabolism	15	0.444	1	0.364	0.946
Nicotinate and nicotinamide metabolism	15	0.444	1	0.364	0.946
Histidine metabolism	16	0.473	1	0.383	0.946
Selenocompound metabolism	16	0.473	1	0.383	0.946
Pentose and glucuronate interconversions	17	0.503	1	0.402	0.964
Lysine degradation	19	0.562	1	0.437	0.992
Pyruvate metabolism	19	0.562	1	0.437	0.992
Pentose phosphate pathway	22	0.65	1	0.486	1
Glycine, serine and threonine metabolism	30	0.887	1	0.598	1
Glyoxylate and dicarboxylate metabolism	31	0.917	1	0.61	1
Valine, leucine and isoleucine degradation	35	1.03	1	0.655	1
Tryptophan metabolism	41	1.21	1	0.713	1
Primary bile acid biosynthesis	46	1.36	1	0.755	1
Steroid hormone biosynthesis	85	2.51	1	0.928	1
